# Supplementary material for: Non-Linear Association of Dietary Polyamines with the Risk of Incident Dementia: Results from Population-Based Cohort of the UK Biobank
Source: Nutrients. 2024 Aug 20;16(16):2774. doi: 10.3390/nu16162774 (PMC11357304; doi:10.3390/nu16162774)
Supplement: Supplementary file 1 [file nutrients-16-02774-s001.zip]

Archive with 1 entries (1 files):
- nutrients-3135580-supplementary.pdf
